# Supplementary material for: Suppressing evolution in genetically engineered systems through repeated supplementation
Source: Evol Appl. 2020 Nov 6;14(2):348–59. doi: 10.1111/eva.13119 (PMC7896713; doi:10.1111/eva.13119)
Supplement: Supplementary file 1 — Data S1 [file EVA-14-348-s001.nb]

Notebook[{Cell[
CellGroupData[{Cell[
TextData[{"Model"," ","3",StyleBox[RowBox[{":"," "}]],"RTV"}],
"Title",ExpressionUUID -> "260492bd-75cb-4240-a55c-8c5f5cd6bed0",CellChangeTimes -> {{3748028805.9782596`,3748028809.2663975`},{3748029285.362362`,3748029290.9251957`},{3748029513.8929367`,3748029520.3634105`},3749325078.909009`,3749484033.0562353`,{3753546482.718666`,3753546486.390381`},{3767986163.221939`,3767986174.195619`}}],Cell[
CellGroupData[
{Cell[
"\<Equations\>","Section",CellChangeTimes -> {{3.7607945022673655`*^9,3.7607945201762342`*^9},{3.776088950260428*^9,3.77608896227468*^9},3.778029983018997*^9},
ExpressionUUID -> "86295f6c-b9a4-4860-b45f-42a1215411c8"],Cell[
CellGroupData[{Cell[
BoxData[
RowBox[{"Sdt","=",RowBox[{RowBox[{"b",RowBox[{"(",RowBox[{"1","-","\[Sigma]"}],")"}]}],"-",RowBox[
{SubscriptBox["\[Beta]","v"]," ","S"," ","V"}]," ","-"," ",RowBox[{SubscriptBox["\[Beta]",
"w"]," ","S"," ","W"}],"-",RowBox[{"d"," ","S"}]}]}]],"Input",ExpressionUUID -> "1a9a69b3-bf44-44bc-a29f-f7b567f30ced",
CellChangeTimes -> {{3760794540.3759356`,3760794546.5881343`},{3760795873.4905334`,3760795874.669653`},{3777823324.428114`,3777823325.644895`},{3777823550.3271933`,3777823582.261557`}},
CellLabel -> "In[1]:= "],Cell[
BoxData[RowBox[{RowBox[{RowBox[{"-","d"}]," ","S"}],"+",RowBox[
{"b"," ",RowBox[{"(",RowBox[{"1","-","\[Sigma]"}],")"}]}],"-",RowBox[{"S"," ","V"," ",SubscriptBox[
"\[Beta]","v"]}],"-",RowBox[{"S"," ","W"," ",SubscriptBox["\[Beta]","w"]}]}],StandardForm],
"Output",ExpressionUUID -> "34eef518-7a7e-4fbe-bd78-cad9e8468975",CellLabel -> "Out[1]= "]},
Open],ExpressionUUID -> "4bffc45c-0cee-4ba7-9738-dfd35b8eee87"],Cell[
CellGroupData[
{Cell[
BoxData[RowBox[{"Vdt","=",RowBox[{RowBox[{"b"," ","\[Sigma]"}],"+",RowBox[
{SubscriptBox["\[Beta]","v"]," ","V"," ","S"}],"-",RowBox[{"d"," ","V"}],"-",RowBox[
{SubscriptBox["\[Gamma]","v"]," ","V"}],"-",RowBox[{"\[Mu]"," ","V"}]}]}]],"Input",
ExpressionUUID -> "72a109e8-300e-4f83-8a85-4489fe3338d1",CellChangeTimes -> {{3760794563.6055093`,3760794572.5480747`},{3777823331.0084553`,3777823332.908595`},{3777823585.521475`,3777823589.9486637`}},
CellLabel -> "In[2]:= "],Cell[
BoxData[RowBox[{RowBox[{RowBox[{"-","d"}]," ","V"}],"-",RowBox[
{"V"," ","\[Mu]"}],"+",RowBox[{"b"," ","\[Sigma]"}],"+",RowBox[{"S"," ","V"," ",SubscriptBox[
"\[Beta]","v"]}],"-",RowBox[{"V"," ",SubscriptBox["\[Gamma]","v"]}]}],StandardForm],
"Output",ExpressionUUID -> "0102b24d-7049-4d0b-8c65-cad8d5a5fa76",CellLabel -> "Out[2]= "]},
Open],ExpressionUUID -> "1b2dbf8a-f234-4128-86e8-48ca8e48e702"],Cell[
CellGroupData[
{Cell[
BoxData[RowBox[{"Wdt","=",RowBox[{RowBox[{SubscriptBox["\[Beta]","w"]," ","W"," ","S"}],"-",RowBox[
{"d"," ","W"}],"-",RowBox[{SubscriptBox["\[Gamma]","w"]," ","W"}],"+",RowBox[{"\[Mu]"," ","V"}]}]}]],
"Input",ExpressionUUID -> "cda92f0b-eb76-44fd-8e1a-f26ffd946c1f",CellChangeTimes -> {{3760794596.238854`,3760794603.181467`}},
CellLabel -> "In[3]:= "],Cell[
BoxData[RowBox[{RowBox[{RowBox[{"-","d"}]," ","W"}],"+",RowBox[
{"V"," ","\[Mu]"}],"+",RowBox[{"S"," ","W"," ",SubscriptBox["\[Beta]","w"]}],"-",RowBox[
{"W"," ",SubscriptBox["\[Gamma]","w"]}]}],StandardForm],"Output",ExpressionUUID -> "7b22f958-5e63-43a6-bcae-8992cf1a5a25",
CellLabel -> "Out[3]= "]},Open],ExpressionUUID -> "6716606d-31f0-474d-bee2-d9ba0801172a"],Cell[
CellGroupData[
{Cell[
BoxData[RowBox[{"RVdt","=",RowBox[{RowBox[{SubscriptBox["\[Gamma]","v"]," ","V"}],"-",RowBox[
{"d"," ","RV"," "," "}]}]}]],"Input",ExpressionUUID -> "0da836b8-4d0c-4c5d-826c-619fb82db460",
CellChangeTimes -> {{3760794618.529827`,3760794627.4111614`}},CellLabel -> "In[4]:= "],Cell[
BoxData[
RowBox[{RowBox[{RowBox[{"-","d"}]," ","RV"}],"+",RowBox[{"V"," ",SubscriptBox["\[Gamma]",
"v"]}]}],StandardForm],"Output",ExpressionUUID -> "1e8f393a-f1dc-4aa7-b443-a0c6874c7404",
CellLabel -> "Out[4]= "]},Open],ExpressionUUID -> "d7994609-8e08-4c39-95c2-bca04c7727a1"],Cell[
CellGroupData[
{Cell[
BoxData[RowBox[{"RWdt","=",RowBox[{RowBox[{SubscriptBox["\[Gamma]","w"]," ","W"}]," ","-",RowBox[
{"d"," ","RW"," "}]}]}]],"Input",ExpressionUUID -> "b54ca0ca-1cce-42a6-a909-bdac6e37f96e",
CellChangeTimes -> {{3760794646.079575`,3760794649.2236104`}},CellLabel -> "In[5]:= "],Cell[
BoxData[
RowBox[{RowBox[{RowBox[{"-","d"}]," ","RW"}],"+",RowBox[{"W"," ",SubscriptBox["\[Gamma]",
"w"]}]}],StandardForm],"Output",ExpressionUUID -> "b2e23c52-4aa8-4b0f-a5fb-d23c6cd34334",
CellLabel -> "Out[5]= "]},Open],ExpressionUUID -> "d1d67d81-17a9-4bf2-9ac3-aef6795d487d"]},
Open],ExpressionUUID -> "d97db3fc-f3dd-407c-abdb-e248ba375987"],Cell[
CellGroupData[
{Cell[
TextData[{"Solve"," ","for"," ","equilibria"}],"Section",ExpressionUUID -> "f7b3a2f0-6f9c-4be5-94d3-8840f28c518f",
CellChangeTimes -> {{3760794673.6815004`,3760794677.8832674`}}],Cell[
CellGroupData[
{Cell[
BoxData[RowBox[{"EqJustV","=",RowBox[{"Flatten","[",RowBox[{"Solve","[",RowBox[
{RowBox[{"Vdt","\[Equal]","0"}],",","V"}],"]"}],"]"}]}]],"Input",ExpressionUUID -> "d1d84551-157b-4155-aaa6-02208becece4",
CellChangeTimes -> {{3760794694.3565545`,3760794697.420108`}},CellLabel -> "In[6]:= "],Cell[
BoxData[
RowBox[{"{",RowBox[{"V","\[Rule]",FractionBox[RowBox[{"b"," ","\[Sigma]"}],RowBox[
{"d","+","\[Mu]","-",RowBox[{"S"," ",SubscriptBox["\[Beta]","v"]}],"+",SubscriptBox[
"\[Gamma]","v"]}]]}],"}"}],StandardForm],"Output",ExpressionUUID -> "836230ad-f3ad-4d81-9624-2e9c47a548d5",
CellLabel -> "Out[6]= "]},Open],ExpressionUUID -> "f5ab3e8c-1f1f-4547-b643-703b733a6c49"],Cell[
CellGroupData[
{Cell[
BoxData[RowBox[{"EqJustS"," ","="," ",RowBox[{"Flatten","[",RowBox[{"Solve","[",RowBox[
{RowBox[{"Sdt","\[Equal]","0"}],",","S"}],"]"}],"]"}]}]],"Input",ExpressionUUID -> "375a38dd-edd0-4e70-93f9-8e81fd7099d7",
CellChangeTimes -> {{3760794715.2400675`,3760794717.8637323`}},CellLabel -> "In[7]:= "],Cell[
BoxData[
RowBox[{"{",RowBox[{"S","\[Rule]",RowBox[{"-",FractionBox[RowBox[{"b"," ",RowBox[
{"(",RowBox[{RowBox[{"-","1"}],"+","\[Sigma]"}],")"}]}],RowBox[{"d","+",RowBox[{"V"," ",SubscriptBox[
"\[Beta]","v"]}],"+",RowBox[{"W"," ",SubscriptBox["\[Beta]","w"]}]}]]}]}],"}"}],StandardForm],
"Output",ExpressionUUID -> "476a3519-83b8-4e28-a11a-163ef61d8300",CellLabel -> "Out[7]= "]},
Open],ExpressionUUID -> "035c6142-8e55-4221-8dad-49bf4d780b1f"],Cell[
CellGroupData[
{Cell[
BoxData[RowBox[{"EqW","=",RowBox[{RowBox[{"Flatten","[",RowBox[{"Solve","[",RowBox[
{RowBox[{"Wdt","\[Equal]","0"}],",","W"}],"]"}],"]"}],"/.","EqJustV"}]}]],"Input",
ExpressionUUID -> "001ee405-696d-4ac4-aa26-d7060f86ec7d",CellChangeTimes -> {{3760794781.9270697`,3760794785.492878`}},
CellLabel -> "In[8]:= "],Cell[
BoxData[RowBox[{"{",RowBox[{"W","\[Rule]",FractionBox[
RowBox[{"b"," ","\[Mu]"," ","\[Sigma]"}],RowBox[{RowBox[{"(",RowBox[{"d","+","\[Mu]","-",RowBox[
{"S"," ",SubscriptBox["\[Beta]","v"]}],"+",SubscriptBox["\[Gamma]","v"]}],")"}]," ",RowBox[
{"(",RowBox[{"d","-",RowBox[{"S"," ",SubscriptBox["\[Beta]","w"]}],"+",SubscriptBox[
"\[Gamma]","w"]}],")"}]}]]}],"}"}],StandardForm],"Output",ExpressionUUID -> "037158c1-7266-4470-8eff-eb7a0e051129",
CellLabel -> "Out[8]= "]},Open],ExpressionUUID -> "e9e9f8eb-4026-4e4b-9202-6037485e545e"],Cell[
CellGroupData[
{Cell[
BoxData[RowBox[{"EqRW","=",RowBox[{"Flatten","[",RowBox[{RowBox[{"Solve","[",RowBox[
{RowBox[{"RWdt","\[Equal]","0"}],",","RW"}],"]"}],"/.","EqW"}],"]"}]}]],"Input",ExpressionUUID -> "6a7c7042-fe67-4e3d-aa2e-41e7bff007fc",
CellChangeTimes -> {{3760794800.9813695`,3760794804.815514`}},CellLabel -> "In[9]:= "],Cell[
BoxData[
RowBox[{"{",RowBox[{"RW","\[Rule]",FractionBox[RowBox[{"b"," ","\[Mu]"," ","\[Sigma]"," ",SubscriptBox[
"\[Gamma]","w"]}],RowBox[{"d"," ",RowBox[{"(",RowBox[{"d","+","\[Mu]","-",RowBox[
{"S"," ",SubscriptBox["\[Beta]","v"]}],"+",SubscriptBox["\[Gamma]","v"]}],")"}]," ",RowBox[
{"(",RowBox[{"d","-",RowBox[{"S"," ",SubscriptBox["\[Beta]","w"]}],"+",SubscriptBox[
"\[Gamma]","w"]}],")"}]}]]}],"}"}],StandardForm],"Output",ExpressionUUID -> "258d3ba0-5abc-4ec2-b75a-99da42c3d9ad",
CellLabel -> "Out[9]= "]},Open],ExpressionUUID -> "98af7605-4aa8-43a4-9a93-291d2e89aec3"],Cell[
CellGroupData[
{Cell[
BoxData[RowBox[{"EqRV","=",RowBox[{"Flatten","[",RowBox[{RowBox[{"Solve","[",RowBox[
{RowBox[{"RVdt","\[Equal]","0"}],",","RV"}],"]"}],"/.","EqJustV"}],"]"}]}]],"Input",
ExpressionUUID -> "b5e6b072-07e1-43c6-b6b5-a2312e4d8ae3",CellChangeTimes -> {{3760794816.3467684`,3760794824.8668976`}},
CellLabel -> "In[10]:= "],Cell[
BoxData[RowBox[{"{",RowBox[{"RV","\[Rule]",FractionBox[
RowBox[{"b"," ","\[Sigma]"," ",SubscriptBox["\[Gamma]","v"]}],RowBox[{"d"," ",RowBox[
{"(",RowBox[{"d","+","\[Mu]","-",RowBox[{"S"," ",SubscriptBox["\[Beta]","v"]}],"+",SubscriptBox[
"\[Gamma]","v"]}],")"}]}]]}],"}"}],StandardForm],"Output",ExpressionUUID -> "43f6a150-6752-4826-a287-e6962cdafe52",
CellLabel -> "Out[10]= "]},Open],ExpressionUUID -> "6a614a64-aca6-432e-8d2f-c802d0e949a3"],Cell[
CellGroupData[
{Cell[
TextData[{"Identify"," ","the"," ","fraction"," ","of"," ","the"," ","population"," ","susceptible"," ","to"," ","the"," ","Pathogen",StyleBox[
RowBox[{" ","("}]],"the"," ","effective"," ","S"," ","or"," ","S","*)."}],"Subsection",
ExpressionUUID -> "6ee3110f-d867-4d86-b71c-5f6d00b95053",CellChangeTimes -> {{3760794867.0751657`,3760794869.8550463`},{3776088981.6195607`,3776088993.419065`}}],Cell[
CellGroupData[
{Cell[
BoxData[RowBox[{RowBox[{"EffectiveS"," ","="," ",RowBox[{"FullSimplify","[",RowBox[
{RowBox[{RowBox[{"(",RowBox[{FractionBox["b","d"],"-","V","-","RV"}],")"}],"/.","EqJustV"}],"/.","EqRV"}],"]"}]}],"\[IndentingNewLine]"}]],
"Input",ExpressionUUID -> "d5f8efcc-189c-4910-bf28-8744d2f01ac0",CellChangeTimes -> {{3760794847.8357515`,3760794857.2336063`},{3760794890.4854517`,3760794901.9633403`},3760798714.294239`},
CellLabel -> "In[11]:= "],Cell[
BoxData[FractionBox[RowBox[{"b"," ",RowBox[{"(",RowBox[
{"d","+","\[Mu]","-",RowBox[{"d"," ","\[Sigma]"}],"-",RowBox[{"S"," ",SubscriptBox[
"\[Beta]","v"]}],"-",RowBox[{RowBox[{"(",RowBox[{RowBox[{"-","1"}],"+","\[Sigma]"}],")"}]," ",SubscriptBox[
"\[Gamma]","v"]}]}],")"}]}],RowBox[{"d"," ",RowBox[{"(",RowBox[{"d","+","\[Mu]","-",RowBox[
{"S"," ",SubscriptBox["\[Beta]","v"]}],"+",SubscriptBox["\[Gamma]","v"]}],")"}]}]],
StandardForm],"Output",ExpressionUUID -> "24bbc8c9-4635-4d6d-9162-7d0542d00fe2",CellLabel -> "Out[11]= "]},
Open],ExpressionUUID -> "1f8359e0-c3be-412c-856a-30f1836851be"]},Open],ExpressionUUID -> "e6b92871-e2b0-4d87-acb0-724831919284"],Cell[
CellGroupData[
{Cell[
TextData[{"Invasion"," ","criteria"," ","for"," ","the"," ","pathogen"," ","given"," ","S","*."}],
"Subsection",ExpressionUUID -> "c58a947e-c362-49e9-81ec-a9dfccf2c476",CellChangeTimes -> {{3760794867.0751657`,3760794869.8550463`},{3776089000.5239153`,3776089008.2832813`}}],Cell[
CellGroupData[
{Cell[
BoxData[RowBox[{"InvasionS","="," ",RowBox[{"Flatten","[",RowBox[{"FullSimplify","[",RowBox[
{"Solve","[",RowBox[{RowBox[{"(",RowBox[{"EffectiveS","\[Equal]",RowBox[{"b","/",RowBox[
{"(",RowBox[{"d"," ","Rop"}],")"}]}]}],")"}],",",RowBox[{"{","S","}"}]}],"]"}],"]"}],"]"}]}]],
"Input",ExpressionUUID -> "ac52dfba-6886-4033-80c1-81aae200e130",CellChangeTimes -> {{3760794926.0839477`,3760794935.5934157`},3760795712.1255865`},
CellLabel -> "In[12]:= "],Cell[
BoxData[RowBox[{"{",RowBox[{"S","\[Rule]",FractionBox[
RowBox[{RowBox[{RowBox[{"(",RowBox[{RowBox[{"-","1"}],"+","Rop"}],")"}]," ",RowBox[
{"(",RowBox[{"d","+","\[Mu]"}],")"}]}],"-",RowBox[{"d"," ","Rop"," ","\[Sigma]"}],"+",RowBox[
{RowBox[{"(",RowBox[{RowBox[{"-","1"}],"+","Rop","-",RowBox[{"Rop"," ","\[Sigma]"}]}],")"}]," ",SubscriptBox[
"\[Gamma]","v"]}]}],RowBox[{RowBox[{"(",RowBox[{RowBox[{"-","1"}],"+","Rop"}],")"}]," ",SubscriptBox[
"\[Beta]","v"]}]]}],"}"}],StandardForm],"Output",ExpressionUUID -> "3be5d224-b691-42df-8494-39e44f3c0b7b",
CellLabel -> "Out[12]= "]},Open],ExpressionUUID -> "25df10c8-c9c3-4cdc-b4b4-d6d2b0f5e79c"]},
Open],ExpressionUUID -> "5bcf391f-4a08-4ade-b27a-89a79a5254b7"],Cell[
CellGroupData[
{Cell[
TextData[{"Solve"," ","for"," ","crit"," ","direct"," ","vaccination"," ","rate",StyleBox[
RowBox[{"."," "}]],"Only"," ","the"," ","second"," ","solution"," ","matters"," ","across"," ","relevant"," ","parameter"," ","space","."}],
"Subsection",ExpressionUUID -> "7841ee1d-b7bd-40aa-94ba-62fc4b3d5183",CellChangeTimes -> {{3760794961.2091665`,3760794962.1471834`},{3776089018.731903`,3776089049.706973`},{3780769980.673843`,3780769981.657091`}}],Cell[
CellGroupData[
{Cell[
BoxData[RowBox[{RowBox[{"Sigs"," ","="," ",RowBox[{"FullSimplify","[",RowBox[
{RowBox[{RowBox[{RowBox[{"FullSimplify","[",RowBox[{"Solve","[",RowBox[{RowBox[{"{",RowBox[
{RowBox[{RowBox[{RowBox[{"(",RowBox[{"Sdt","\[Equal]","0"}]," ",")"}],"/.","EqJustV"}],"/.","EqW"}],"/.","InvasionS"}],"}"}],",",RowBox[
{"{","\[Sigma]","}"}]}],"]"}],"]"}],"/.",RowBox[{SubscriptBox["\[Beta]","v"],"\[Rule]",FractionBox[
RowBox[{"d"," ","Rov"," ",RowBox[{"(",RowBox[{"d","+",SubscriptBox["\[Gamma]","v"],"+","\[Mu]"}],")"}]}],
"b"]}]}],"/.",RowBox[{SubscriptBox["\[Beta]","w"],"\[Rule]",FractionBox[RowBox[{"d"," ","Row"," ",RowBox[
{"(",RowBox[{"d","+",SubscriptBox["\[Gamma]","w"]}],")"}]}],"b"]}]}],",",RowBox[{"{",RowBox[
{RowBox[{"d","\[GreaterEqual]","0"}],",",RowBox[{SubscriptBox["\[Gamma]","w"],"\[GreaterEqual]","0"}],",",RowBox[
{SubscriptBox["\[Gamma]","v"],"\[GreaterEqual]","0"}],",",RowBox[{"Rop","\[GreaterEqual]","0"}],",",RowBox[
{"Rov","\[GreaterEqual]","0"}],",",RowBox[{"Row","\[GreaterEqual]","0"}],",",RowBox[
{"\[Mu]","\[GreaterEqual]","0"}]}],"}"}]}],"]"}]}],"\[IndentingNewLine]",RowBox[{"\[Sigma]","/.",RowBox[
{"Sigs","[",RowBox[{"[","2","]"}],"]"}]}]}]],"Input",ExpressionUUID -> "1f38d162-68fe-4282-8576-6760cb503cb5",
CellChangeTimes -> {3767735791.98348`,{3776000585.7822876`,3776000586.3797283`},{3776000629.81429`,3776000661.9915047`},{3776000714.3334484`,3776000744.852129`},{3776000788.166781`,3776000861.5906`},{3776000919.29762`,3776000919.924798`},{3776002648.971661`,3776002650.379211`},{3776002785.9351273`,3776002843.477558`},{3776002910.298373`,3776002954.3083572`},{3776005158.3438253`,3776005188.438333`},{3776005230.291094`,3776005257.005538`},{3776007211.967064`,3776007254.436963`},{3776087702.400126`,3776087704.0969687`},{3776089110.0092697`,3776089130.372035`},{3777823383.905061`,3777823385.047284`},{3777823611.983822`,3777823618.815566`},{3777823649.539447`,3777823684.078577`},{3777823737.410939`,3777823756.910133`},{3777824468.9974556`,3777824469.5060377`},{3777824540.7800426`,3777824558.5460997`},3777825448.4765244`,3777825548.853692`},
CellLabel -> "In[13]:= "],Cell[
BoxData[RowBox[{"{",RowBox[{RowBox[{"{",RowBox[{"\[Sigma]","\[Rule]",RowBox[
{"-",FractionBox[RowBox[{RowBox[{"(",RowBox[{RowBox[{"-","1"}],"+","Rop"}],")"}]," ",RowBox[
{"(",RowBox[{"d","+","\[Mu]","+",SubscriptBox["\[Gamma]","v"]}],")"}]," ",RowBox[
{"(",RowBox[{RowBox[{"d"," ",RowBox[{"(",RowBox[{RowBox[{"Rop"," ","Rov"}],"-",RowBox[
{"2"," ","Rop"," ","Row"}],"+",RowBox[{"Rov"," ","Row"}]}],")"}]}],"+",RowBox[{RowBox[
{"(",RowBox[{RowBox[{"Rop"," ",RowBox[{"(",RowBox[{"Rov","-",RowBox[{"2"," ","Row"}]}],")"}]}],"+",RowBox[
{"Rov"," ","Row"}]}],")"}]," ",SubscriptBox["\[Gamma]","v"]}],"+",RowBox[{"Rov"," ",SqrtBox[
RowBox[{RowBox[{"(",RowBox[{"d","+",SubscriptBox["\[Gamma]","v"]}],")"}]," ",RowBox[
{"(",RowBox[{RowBox[{"d"," ",SuperscriptBox[RowBox[{"(",RowBox[{"Rop","-","Row"}],")"}],
"2"]}],"+",RowBox[{"4"," ",RowBox[{"(",RowBox[{RowBox[{"-","1"}],"+","Rop"}],")"}]," ","Rop"," ","Row"," ","\[Mu]"}],"+",RowBox[
{SuperscriptBox[RowBox[{"(",RowBox[{"Rop","-","Row"}],")"}],"2"]," ",SubscriptBox[
"\[Gamma]","v"]}]}],")"}]}]]}]}],")"}]}],RowBox[{"2"," ",SuperscriptBox["Rop","2"]," ","Row"," ",SuperscriptBox[
RowBox[{"(",RowBox[{"d","+",SubscriptBox["\[Gamma]","v"]}],")"}],"2"]}]]}]}],"}"}],",",RowBox[
{"{",RowBox[{"\[Sigma]","\[Rule]",FractionBox[RowBox[{RowBox[{"(",RowBox[{RowBox[
{"-","1"}],"+","Rop"}],")"}]," ",RowBox[{"(",RowBox[{"d","+","\[Mu]","+",SubscriptBox[
"\[Gamma]","v"]}],")"}]," ",RowBox[{"(",RowBox[{RowBox[{RowBox[{"-","d"}]," ",RowBox[
{"(",RowBox[{RowBox[{"Rop"," ","Rov"}],"-",RowBox[{"2"," ","Rop"," ","Row"}],"+",RowBox[
{"Rov"," ","Row"}]}],")"}]}],"-",RowBox[{RowBox[{"(",RowBox[{RowBox[{"Rop"," ",RowBox[
{"(",RowBox[{"Rov","-",RowBox[{"2"," ","Row"}]}],")"}]}],"+",RowBox[{"Rov"," ","Row"}]}],")"}]," ",SubscriptBox[
"\[Gamma]","v"]}],"+",RowBox[{"Rov"," ",SqrtBox[RowBox[{RowBox[{"(",RowBox[{"d","+",SubscriptBox[
"\[Gamma]","v"]}],")"}]," ",RowBox[{"(",RowBox[{RowBox[{"d"," ",SuperscriptBox[RowBox[
{"(",RowBox[{"Rop","-","Row"}],")"}],"2"]}],"+",RowBox[{"4"," ",RowBox[{"(",RowBox[
{RowBox[{"-","1"}],"+","Rop"}],")"}]," ","Rop"," ","Row"," ","\[Mu]"}],"+",RowBox[
{SuperscriptBox[RowBox[{"(",RowBox[{"Rop","-","Row"}],")"}],"2"]," ",SubscriptBox[
"\[Gamma]","v"]}]}],")"}]}]]}]}],")"}]}],RowBox[{"2"," ",SuperscriptBox["Rop","2"]," ","Row"," ",SuperscriptBox[
RowBox[{"(",RowBox[{"d","+",SubscriptBox["\[Gamma]","v"]}],")"}],"2"]}]]}],"}"}]}],"}"}],
StandardForm],"Output",ExpressionUUID -> "468c63f4-7a20-4082-9b6a-c8932456c543",CellLabel -> "Out[13]= "],Cell[
BoxData[
FractionBox[RowBox[{RowBox[{"(",RowBox[{RowBox[{"-","1"}],"+","Rop"}],")"}]," ",RowBox[
{"(",RowBox[{"d","+","\[Mu]","+",SubscriptBox["\[Gamma]","v"]}],")"}]," ",RowBox[
{"(",RowBox[{RowBox[{RowBox[{"-","d"}]," ",RowBox[{"(",RowBox[{RowBox[{"Rop"," ","Rov"}],"-",RowBox[
{"2"," ","Rop"," ","Row"}],"+",RowBox[{"Rov"," ","Row"}]}],")"}]}],"-",RowBox[{RowBox[
{"(",RowBox[{RowBox[{"Rop"," ",RowBox[{"(",RowBox[{"Rov","-",RowBox[{"2"," ","Row"}]}],")"}]}],"+",RowBox[
{"Rov"," ","Row"}]}],")"}]," ",SubscriptBox["\[Gamma]","v"]}],"+",RowBox[{"Rov"," ",SqrtBox[
RowBox[{RowBox[{"(",RowBox[{"d","+",SubscriptBox["\[Gamma]","v"]}],")"}]," ",RowBox[
{"(",RowBox[{RowBox[{"d"," ",SuperscriptBox[RowBox[{"(",RowBox[{"Rop","-","Row"}],")"}],
"2"]}],"+",RowBox[{"4"," ",RowBox[{"(",RowBox[{RowBox[{"-","1"}],"+","Rop"}],")"}]," ","Rop"," ","Row"," ","\[Mu]"}],"+",RowBox[
{SuperscriptBox[RowBox[{"(",RowBox[{"Rop","-","Row"}],")"}],"2"]," ",SubscriptBox[
"\[Gamma]","v"]}]}],")"}]}]]}]}],")"}]}],RowBox[{"2"," ",SuperscriptBox["Rop","2"]," ","Row"," ",SuperscriptBox[
RowBox[{"(",RowBox[{"d","+",SubscriptBox["\[Gamma]","v"]}],")"}],"2"]}]],StandardForm],
"Output",ExpressionUUID -> "1e2405ba-ecdc-42f2-9888-cd8f0e1fa287",CellLabel -> "Out[14]= "]},
Open],ExpressionUUID -> "875b5343-e7dd-4845-b8a9-593d36d76bc7"]},Open],ExpressionUUID -> "1ef74b09-417f-478f-9d0a-594d00b3a92a"],Cell[
CellGroupData[
{Cell[
"\<Check simplification\>","Subsection",CellChangeTimes -> {{3.7607949612091665`*^9,3.7607949621471834`*^9},{3.776089018731903*^9,3.776089049706973*^9},{3.780769968361561*^9,3.780769975361291*^9}},
ExpressionUUID -> "f6c2105a-cd31-489c-87ba-69ff4eae0b7c"],Cell[
CellGroupData[{Cell[
BoxData[
RowBox[{RowBox[{RowBox[{"K"," ","="," ",RowBox[{"1","+",FractionBox["Rop","Row"],"-"," ",SqrtBox[
RowBox[{SuperscriptBox[RowBox[{"(",FractionBox[RowBox[{"Rop","-","Row"}],"Row"],")"}],
"2"],"+",FractionBox[RowBox[{"4"," ","\[Mu]"," ","Rop",RowBox[{"(",RowBox[{RowBox[
{"-","1"}],"+","Rop"}],")"}]}],RowBox[{"Row",RowBox[{"(",RowBox[{"d","+",SubscriptBox[
"\[Gamma]","v"]}],")"}]}]]}]]}]}],";"}],"\[IndentingNewLine]",RowBox[{"Simplify","[",RowBox[
{RowBox[{RowBox[{"(",RowBox[{"\[Sigma]","/.",RowBox[{"Sigs","[",RowBox[{"[","2","]"}],"]"}]}],")"}],"==",RowBox[
{RowBox[{"(",RowBox[{"1","-",FractionBox["1","Rop"]}],")"}]," ",RowBox[{"(",RowBox[
{"1","-",FractionBox[RowBox[{"K"," ","Rov"}],RowBox[{"2"," ","Rop"}]]}],")"}]," ",RowBox[
{"(",FractionBox[RowBox[{"d","+",SubscriptBox["\[Gamma]","v"],"+","\[Mu]"}],RowBox[
{"d","+",SubscriptBox["\[Gamma]","v"]}]],")"}]}]}],",",RowBox[{"Assumptions","\[Rule]",RowBox[
{"{",RowBox[{RowBox[{"d",">","0"}],",",RowBox[{SubscriptBox["\[Gamma]","v"],">","0"}],",",RowBox[
{"Row",">","0"}]}],"}"}]}]}],"]"}]}]],"Input",ExpressionUUID -> "24c427ef-e85c-4806-aaca-78dcc78cc713",
CellChangeTimes -> {{3780766903.4414043`,3780767008.928624`},{3780767055.0657086`,3780767061.535425`},{3780769244.385198`,3780769290.71837`},{3780769623.284513`,3780769864.8025713`},{3780769895.527861`,3780769955.2427773`}},
CellLabel -> "In[15]:= "],Cell[
BoxData["True",StandardForm],"Output",ExpressionUUID -> "f333615a-e3db-4feb-acb9-4e9c3b795024",
CellLabel -> "Out[16]= "]},Open],ExpressionUUID -> "3b34ac35-65c5-4c55-820d-b0725c6292f2"]},
Open],ExpressionUUID -> "204056c9-ea19-4e8f-a093-6a90d4f800b4"]},Open],ExpressionUUID -> "0415b489-af46-4d24-8c9e-665162d0a9c1"]},
Open],ExpressionUUID -> "63d079e8-d479-4d02-86c6-1d43b2e4682a"]},WindowSize -> {1853,1025},
WindowMargins -> {{0,Automatic},{0,Automatic}},WindowStatusArea -> None,RuleDelayed[
Magnification,Times[1.6,Inherited]],StyleDefinitions -> "Default.nb",FrontEndVersion -> "12.1 for Wolfram Cloud 1.55 (June 23, 2020)"]
